# Supplementary material for: Comprehensive genomic analysis reveals virulence factors and antibiotic resistance genes in Pantoea agglomerans KM1, a potential opportunistic pathogen
Source: PLoS One. 2021 Jan 6;16(1):e0239792. doi: 10.1371/journal.pone.0239792 (PMC7787473; doi:10.1371/journal.pone.0239792)
Supplement: S1 Table — (XLS) [file pone.0239792.s006.xls]

## Sheet: chromosome
S1A Table. Genomic islands present in the P. agglomerans KM1 chromosome
Island ID	Island start	Island end	Length	Gene start	Gene end	Strand	Product
1	343590	350623	7033	343590	343964	1	Periplasmic protein YqjC
	343590	350623	7033	344000	344305	1	ElaB protein
	343590	350623	7033	344308	344703	1	Phage holin
	343590	350623	7033	344703	344987	1	Inner membrane protein YqjK
	343590	350623	7033	345190	345603	1	Inner membrane protein YqjF
	343590	350623	7033	345680	346654	1	Glutathione S-transferase, omega (EC 2.5.1.18)
	343590	350623	7033	347317	348183	-1	16S rRNA (cytidine(1402)-2'-O)-methyltransferase (EC 2.1.1.198)
	343590	350623	7033	348246	350270	1	Penicillin-binding protein activator LpoA
	343590	350623	7033	350228	350623	1	UPF0102 protein YraN
2	1416839	1422693	5854	1416839	1418161	-1	hypothetical protein
	1416839	1422693	5854	1418257	1421538	-1	FIG00853730: hypothetical protein
	1416839	1422693	5854	1421545	1422693	-1	Type I restriction-modification system, specificity subunit S
3	1428015	1433237	5222	1428015	1429010	1	Chaperone protein DnaK
	1428015	1433237	5222	1429533	1429649	-1	hypothetical protein
	1428015	1433237	5222	1430204	1430533	1	Toxic protein SymE
	1428015	1433237	5222	1431140	1431778	1	hypothetical protein
	1428015	1433237	5222	1431793	1432485	-1	Quorum-sensing transcriptional activator YpeR
	1428015	1433237	5222	1433121	1433237	1	hypothetical protein
4	1440123	1446744	6621	1440126	1440263	1	hypothetical protein
	1440123	1446744	6621	1440316	1441497	-1	Type I secretion membrane fusion protein, HlyD family @ Type I secretion system, membrane fusion pro
	1440123	1446744	6621	1441494	1443701	-1	Type I secretion system ATPase, LssB family LapB
	1440123	1446744	6621	1443730	1445202	-1	Type I secretion system, outer membrane component LapE
	1440123	1446744	6621	1445309	1454215	-1	T1SS secreted agglutinin RTX
5	1933790	1940348	6558	1933790	1933945	1	Phage integrase, site-specific tyrosine recombinase
	1933790	1940348	6558	1934223	1934321	1	hypothetical protein
	1933790	1940348	6558	1934716	1935162	-1	hypothetical protein
	1933790	1940348	6558	1935155	1935958	-1	hypothetical protein
	1933790	1940348	6558	1936444	1936656	-1	hypothetical protein
	1933790	1940348	6558	1936786	1937013	-1	protein of unknown function DUF333
	1933790	1940348	6558	1937438	1937764	-1	Uncharacterized cysteine-rich DUF326 protein bsYhjQ/STM1261
	1933790	1940348	6558	1938184	1938507	1	Putative membrane protein
	1933790	1940348	6558	1938820	1939146	-1	Toxic protein SymE
	1933790	1940348	6558	1939449	1940348	-1	Transcriptional regulator, LysR family
	1933790	1938507	4717	1933790	1933945	1	Phage integrase, site-specific tyrosine recombinase
	1933790	1938507	4717	1934223	1934321	1	hypothetical protein
	1933790	1938507	4717	1934716	1935162	-1	hypothetical protein
	1933790	1938507	4717	1935155	1935958	-1	hypothetical protein
	1933790	1938507	4717	1936444	1936656	-1	hypothetical protein
	1933790	1938507	4717	1936786	1937013	-1	protein of unknown function DUF333
	1933790	1938507	4717	1937438	1937764	-1	Uncharacterized cysteine-rich DUF326 protein bsYhjQ/STM1261
	1933790	1938507	4717	1938184	1938507	1	Putative membrane protein
6	2974213	3000374	26161	2974213	2975085	-1	LysR-family transcriptional regulator PA5179
	2974213	3000374	26161	2975248	2975571	-1	Error-prone repair protein UmuD
	2974213	3000374	26161	2975574	2975813	-1	hypothetical protein
	2974213	3000374	26161	2976026	2977282	-1	Phage tail fibers
	2974213	3000374	26161	2977345	2977569	-1	Phage super-infection exclusion protein cor (ACLAME 1461)
	2974213	3000374	26161	2977656	2978336	-1	hypothetical protein
	2974213	3000374	26161	2978338	2978640	-1	hypothetical protein
	2974213	3000374	26161	2978640	2981819	-1	Phage tail tip, host specificity protein J
	2974213	3000374	26161	2981871	2982461	-1	Phage tail tip, assembly protein I
	2974213	3000374	26161	2982474	2983154	-1	Phage tail tip, assembly protein K
	2974213	3000374	26161	2983184	2983939	-1	Phage tail tip, assembly protein L
	2974213	3000374	26161	2983936	2984274	-1	Phage minor tail protein
	2974213	3000374	26161	2984274	2987111	-1	Phage tail, tail length tape-measure protein H
	2974213	3000374	26161	2987172	2987645	-1	hypothetical protein
	2974213	3000374	26161	2987670	2987828	-1	hypothetical protein
	2974213	3000374	26161	2987978	2988433	-1	hypothetical protein
	2974213	3000374	26161	2988478	2989650	-1	FIG00642552: hypothetical protein
	2974213	3000374	26161	2989675	2990067	-1	FIG00641780: hypothetical protein
	2974213	3000374	26161	2990064	2990696	-1	FIG00732530: hypothetical protein
	2974213	3000374	26161	2990696	2991079	-1	FIG00638465: hypothetical protein
	2974213	3000374	26161	2991079	2991468	-1	hypothetical protein
	2974213	3000374	26161	2991506	2991916	-1	hypothetical protein
	2974213	3000374	26161	2991957	2992988	-1	Phage major capsid protein of Caudovirales
	2974213	3000374	26161	2993000	2993698	-1	UDP-glucose pyrophosphorylase
	2974213	3000374	26161	2993785	2994033	-1	hypothetical protein
	2974213	3000374	26161	2994074	2995123	-1	NAD+--asparagine ADP-ribosyltransferase
	2974213	3000374	26161	2995126	2996586	-1	62kDa structural protein
	2974213	3000374	26161	2996593	2998077	-1	terminase large subunit
	2974213	3000374	26161	2998080	2998604	-1	Phage terminase, small subunit
	2974213	3000374	26161	2998676	2999128	1	hypothetical protein
	2974213	3000374	26161	2999165	2999635	-1	Phage endopeptidase Rz
	2974213	3000374	26161	2999619	3000128	-1	Phage lysozyme R (EC 3.2.1.17)
	2974213	3000374	26161	3000132	3000374	-1	Phage holin/antiholin component S
7	2981871	2988433	6562	2981871	2982461	-1	Phage tail tip, assembly protein I
	2981871	2988433	6562	2982474	2983154	-1	Phage tail tip, assembly protein K
	2981871	2988433	6562	2983184	2983939	-1	Phage tail tip, assembly protein L
	2981871	2988433	6562	2983936	2984274	-1	Phage minor tail protein
	2981871	2988433	6562	2984274	2987111	-1	Phage tail, tail length tape-measure protein H
	2981871	2988433	6562	2987172	2987645	-1	hypothetical protein
	2981871	2988433	6562	2987670	2987828	-1	hypothetical protein
	2981871	2988433	6562	2987978	2988433	-1	hypothetical protein
8	2991553	2996336	4783	2991506	2991916	-1	hypothetical protein
	2991553	2996336	4783	2991957	2992988	-1	Phage major capsid protein of Caudovirales
	2991553	2996336	4783	2993000	2993698	-1	UDP-glucose pyrophosphorylase
	2991553	2996336	4783	2993785	2994033	-1	hypothetical protein
	2991553	2996336	4783	2994074	2995123	-1	NAD+--asparagine ADP-ribosyltransferase
	2991553	2996336	4783	2995126	2996586	-1	62kDa structural protein
9	2998080	3005947	7867	2998080	2998604	-1	Phage terminase, small subunit
	2998080	3005947	7867	2998676	2999128	1	hypothetical protein
	2998080	3005947	7867	2999165	2999635	-1	Phage endopeptidase Rz
	2998080	3005947	7867	2999619	3000128	-1	Phage lysozyme R (EC 3.2.1.17)
	2998080	3005947	7867	3000132	3000374	-1	Phage holin/antiholin component S
	2998080	3005947	7867	3001251	3002018	-1	Phage antitermination protein Q
	2998080	3005947	7867	3002015	3002524	-1	Phage recombination protein NinG
	2998080	3005947	7867	3002598	3002834	-1	hypothetical protein
	2998080	3005947	7867	3002867	3003067	-1	hypothetical protein
	2998080	3005947	7867	3003263	3003697	-1	Phage NinB DNA recombination
	2998080	3005947	7867	3003700	3003882	-1	hypothetical protein
	2998080	3005947	7867	3003879	3004181	-1	FIG00642860: hypothetical protein
	2998080	3005947	7867	3004190	3004954	-1	FIG01048215: hypothetical protein
	2998080	3005947	7867	3004951	3005418	-1	hypothetical protein
	2998080	3005947	7867	3005418	3005762	-1	hypothetical protein
	2998080	3005947	7867	3005762	3005947	-1	hypothetical protein
10	3003029	3009088	6059	3002867	3003067	-1	hypothetical protein
	3003029	3009088	6059	3003263	3003697	-1	Phage NinB DNA recombination
	3003029	3009088	6059	3003700	3003882	-1	hypothetical protein
	3003029	3009088	6059	3003879	3004181	-1	FIG00642860: hypothetical protein
	3003029	3009088	6059	3004190	3004954	-1	FIG01048215: hypothetical protein
	3003029	3009088	6059	3004951	3005418	-1	hypothetical protein
	3003029	3009088	6059	3005418	3005762	-1	hypothetical protein
	3003029	3009088	6059	3005762	3005947	-1	hypothetical protein
	3003029	3009088	6059	3005947	3007296	-1	Replicative DNA helicase (DnaB) (EC 3.6.4.12)
	3003029	3009088	6059	3007298	3008146	-1	Phage DNA replication protein O
	3003029	3009088	6059	3008143	3008283	-1	hypothetical protein
	3003029	3009088	6059	3008322	3008624	-1	hypothetical protein
	3003029	3009088	6059	3008738	3008935	-1	hypothetical protein
	3003029	3009088	6059	3009043	3009753	1	Phage repressor
11	3005418	3019426	14008	3005418	3005762	-1	hypothetical protein
	3005418	3019426	14008	3005762	3005947	-1	hypothetical protein
	3005418	3019426	14008	3005947	3007296	-1	Replicative DNA helicase (DnaB) (EC 3.6.4.12)
	3005418	3019426	14008	3007298	3008146	-1	Phage DNA replication protein O
	3005418	3019426	14008	3008143	3008283	-1	hypothetical protein
	3005418	3019426	14008	3008322	3008624	-1	hypothetical protein
	3005418	3019426	14008	3008738	3008935	-1	hypothetical protein
	3005418	3019426	14008	3009043	3009753	1	Phage repressor
	3005418	3019426	14008	3009807	3010238	1	hypothetical protein
	3005418	3019426	14008	3010241	3010561	1	hypothetical protein
	3005418	3019426	14008	3010638	3010886	1	hypothetical protein
	3005418	3019426	14008	3011256	3011498	1	hypothetical protein
	3005418	3019426	14008	3011502	3011726	1	hypothetical protein
	3005418	3019426	14008	3011719	3011961	1	hypothetical protein
	3005418	3019426	14008	3012084	3012395	1	hypothetical protein
	3005418	3019426	14008	3012415	3012675	1	hypothetical protein
	3005418	3019426	14008	3012826	3012990	1	hypothetical protein
	3005418	3019426	14008	3012987	3013127	1	hypothetical protein
	3005418	3019426	14008	3013124	3013435	1	hypothetical protein
	3005418	3019426	14008	3013435	3014253	1	RecT protein
	3005418	3019426	14008	3014250	3015152	1	Phage recombination protein Bet
	3005418	3019426	14008	3015164	3015394	1	hypothetical protein
	3005418	3019426	14008	3015507	3015788	1	hypothetical protein
	3005418	3019426	14008	3015888	3016298	1	hypothetical protein
	3005418	3019426	14008	3016620	3016868	1	hypothetical protein
	3005418	3019426	14008	3016953	3017231	1	hypothetical protein
	3005418	3019426	14008	3017235	3017474	1	DNA polymerase III theta subunit (EC 2.7.7.7)
	3005418	3019426	14008	3017475	3017678	1	hypothetical protein
	3005418	3019426	14008	3017804	3018070	1	hypothetical protein
	3005418	3019426	14008	3018136	3018348	1	hypothetical protein
	3005418	3019426	14008	3018345	3018569	1	hypothetical protein
	3005418	3019426	14008	3018583	3019314	1	hypothetical protein
	3005418	3019426	14008	3019325	3019426	1	hypothetical protein
12	3014522	3020225	5703	3014250	3015152	1	Phage recombination protein Bet
	3014522	3020225	5703	3015164	3015394	1	hypothetical protein
	3014522	3020225	5703	3015507	3015788	1	hypothetical protein
	3014522	3020225	5703	3015888	3016298	1	hypothetical protein
	3014522	3020225	5703	3016620	3016868	1	hypothetical protein
	3014522	3020225	5703	3016953	3017231	1	hypothetical protein
	3014522	3020225	5703	3017235	3017474	1	DNA polymerase III theta subunit (EC 2.7.7.7)
	3014522	3020225	5703	3017475	3017678	1	hypothetical protein
	3014522	3020225	5703	3017804	3018070	1	hypothetical protein
	3014522	3020225	5703	3018136	3018348	1	hypothetical protein
	3014522	3020225	5703	3018345	3018569	1	hypothetical protein
	3014522	3020225	5703	3018583	3019314	1	hypothetical protein
	3014522	3020225	5703	3019325	3019426	1	hypothetical protein
	3014522	3020225	5703	3019606	3020847	-1	Phage integrase, site-specific tyrosine recombinase
13	3016620	3020847	4227	3016620	3016868	1	hypothetical protein
	3016620	3020847	4227	3016953	3017231	1	hypothetical protein
	3016620	3020847	4227	3017235	3017474	1	DNA polymerase III theta subunit (EC 2.7.7.7)
	3016620	3020847	4227	3017475	3017678	1	hypothetical protein
	3016620	3020847	4227	3017804	3018070	1	hypothetical protein
	3016620	3020847	4227	3018136	3018348	1	hypothetical protein
	3016620	3020847	4227	3018345	3018569	1	hypothetical protein
	3016620	3020847	4227	3018583	3019314	1	hypothetical protein
	3016620	3020847	4227	3019325	3019426	1	hypothetical protein
	3016620	3020847	4227	3019606	3020847	-1	Phage integrase, site-specific tyrosine recombinase
14	3263531	3285590	22059	3263531	3264253	-1	RNA polymerase sigma factor for flagellar operon
	3263531	3285590	22059	3264398	3265366	-1	FIG00634879: hypothetical protein
	3263531	3285590	22059	3265510	3265626	1	hypothetical protein
	3263531	3285590	22059	3265673	3266908	-1	Lysine-N-methylase (EC 2.1.1.-)
	3263531	3285590	22059	3267035	3268345	-1	Flagellin FliC
	3263531	3285590	22059	3268682	3270097	1	Flagellar cap protein FliD
	3263531	3285590	22059	3270106	3270513	1	Flagellar biosynthesis protein FliS
	3263531	3285590	22059	3270513	3270878	1	Flagellar biosynthesis protein FliT
	3263531	3285590	22059	3270980	3272461	1	Cytoplasmic alpha-amylase (EC 3.2.1.1)
	3263531	3285590	22059	3272562	3273035	-1	Uncharacterized lipoprotein YedD
	3263531	3285590	22059	3273203	3273613	1	FIG00633945: hypothetical protein
	3263531	3285590	22059	3273815	3274114	-1	hypothetical protein
	3263531	3285590	22059	3274289	3274528	1	Putative stress response protein
	3263531	3285590	22059	3274567	3274833	-1	hypothetical protein
	3263531	3285590	22059	3274985	3275296	-1	hypothetical protein
	3263531	3285590	22059	3275313	3275618	-1	hypothetical protein
	3263531	3285590	22059	3275833	3276465	1	putative phage repressor
	3263531	3285590	22059	3276531	3276779	-1	hypothetical protein
	3263531	3285590	22059	3277099	3277299	1	hypothetical protein
	3263531	3285590	22059	3277338	3278225	-1	hypothetical protein
	3263531	3285590	22059	3278692	3279048	1	hypothetical protein
	3263531	3285590	22059	3279225	3279566	-1	putative exported protein
	3263531	3285590	22059	3280527	3280898	1	Bactoprenol-linked glucose translocase
	3263531	3285590	22059	3280895	3281818	1	Bactoprenol glucosyl transferase
	3263531	3285590	22059	3281920	3283419	1	hypothetical protein
	3263531	3285590	22059	3283466	3283618	-1	hypothetical protein
	3263531	3285590	22059	3284519	3284839	1	hypothetical protein
	3263531	3285590	22059	3285107	3285247	1	COG0582: Integrase
	3263531	3285590	22059	3285279	3285590	-1	Flagellar hook-basal body complex protein FliE
15	3277099	3285247	8148	3277099	3277299	1	hypothetical protein
	3277099	3285247	8148	3277338	3278225	-1	hypothetical protein
	3277099	3285247	8148	3278692	3279048	1	hypothetical protein
	3277099	3285247	8148	3279225	3279566	-1	putative exported protein
	3277099	3285247	8148	3280527	3280898	1	Bactoprenol-linked glucose translocase
	3277099	3285247	8148	3280895	3281818	1	Bactoprenol glucosyl transferase
	3277099	3285247	8148	3281920	3283419	1	hypothetical protein
	3277099	3285247	8148	3283466	3283618	-1	hypothetical protein
	3277099	3285247	8148	3284519	3284839	1	hypothetical protein
	3277099	3285247	8148	3285107	3285247	1	COG0582: Integrase
16	3335649	3343241	7592	3334205	3335659	1	AMP nucleosidase (EC 3.2.2.4)
	3335649	3343241	7592	3335763	3337307	-1	Methyl-accepting chemotaxis sensor/transducer protein
	3335649	3343241	7592	3337586	3337774	-1	hypothetical protein
	3335649	3343241	7592	3337847	3338767	-1	LysR family transcriptional regulator STM3121
	3335649	3343241	7592	3338943	3339191	1	hypothetical protein
	3335649	3343241	7592	3339215	3339496	-1	hypothetical protein
	3335649	3343241	7592	3339768	3340001	-1	hypothetical protein
	3335649	3343241	7592	3341414	3341719	-1	hypothetical protein
	3335649	3343241	7592	3341942	3342196	1	hypothetical protein
	3335649	3343241	7592	3342298	3342831	1	hypothetical protein
17	3337586	3342831	5245	3337586	3337774	-1	hypothetical protein
	3337586	3342831	5245	3337847	3338767	-1	LysR family transcriptional regulator STM3121
	3337586	3342831	5245	3338943	3339191	1	hypothetical protein
	3337586	3342831	5245	3339215	3339496	-1	hypothetical protein
	3337586	3342831	5245	3339768	3340001	-1	hypothetical protein
	3337586	3342831	5245	3341414	3341719	-1	hypothetical protein
	3337586	3342831	5245	3341942	3342196	1	hypothetical protein
	3337586	3342831	5245	3342298	3342831	1	hypothetical protein
18	3417159	3423726	6567	3417159	3417509	1	hypothetical protein
	3417159	3423726	6567	3417517	3418893	-1	FIG00985613: hypothetical protein
	3417159	3423726	6567	3419097	3419303	-1	hypothetical protein
	3417159	3423726	6567	3419287	3420708	-1	Sodium:galactoside symporter family protein
	3417159	3423726	6567	3420830	3421840	-1	Transcriptional regulator, LacI family
	3417159	3423726	6567	3422483	3422707	1	hypothetical protein
	3417159	3423726	6567	3422755	3422886	1	hypothetical protein
	3417159	3423726	6567	3422968	3423726	1	5'-nucleotidase SurE (EC 3.1.3.5)
19	3484457	3492749	8292	3484457	3488473	-1	hypothetical protein
	3484457	3492749	8292	3488492	3490681	-1	Putative kinase
	3484457	3492749	8292	3490678	3491958	-1	O-antigen export system, ATP-binding protein
	3484457	3492749	8292	3491958	3492749	-1	O-antigen export system permease protein RfbD
20	3952487	3973181	20694	3952487	3953815	1	ATP-dependent RNA helicase SrmB
	3952487	3973181	20694	3954033	3954416	-1	Autonomous glycyl radical cofactor
	3952487	3973181	20694	3954659	3955339	1	Uracil-DNA glycosylase, family 1 (EC 3.2.2.27)
	3952487	3973181	20694	3955399	3956007	-1	Heat shock protein GrpE
	3952487	3973181	20694	3956103	3956981	1	NAD kinase (EC 2.7.1.23)
	3952487	3973181	20694	3957066	3958727	1	DNA repair protein RecN
	3952487	3973181	20694	3958914	3959261	1	Outer membrane beta-barrel assembly protein BamE
	3952487	3973181	20694	3959356	3959649	-1	UPF0125 protein RatB
	3952487	3973181	20694	3959642	3960076	-1	Ribosome association toxin RatA
	3952487	3973181	20694	3960235	3960717	1	tmRNA-binding protein SmpB
	3952487	3973181	20694	3961328	3962521	1	Phage integrase, Phage P4-associated
	3952487	3973181	20694	3962576	3965680	-1	NAD-dependent protein deacetylases, SIR2 family
	3952487	3973181	20694	3966256	3966507	-1	Phage protein Ogr
	3952487	3973181	20694	3966504	3967220	-1	FIG070121: Phage capsid and scaffold protein
	3952487	3973181	20694	3967817	3967999	1	FIG033266: Phage DNA binding protein
	3952487	3973181	20694	3967996	3968244	1	hypothetical protein
	3952487	3973181	20694	3968258	3968785	1	FIG118045: Phage immunity repressor protein
	3952487	3973181	20694	3968782	3969048	1	hypothetical protein
	3952487	3973181	20694	3969038	3969376	1	FIG018226: DNA replication protein, phage-associated
	3952487	3973181	20694	3969391	3971706	1	Zinc binding domain / DNA primase (EC 2.7.7.-), Phage P4-associated / Replicative helicase RepA, Pha
	3952487	3973181	20694	3972021	3972746	1	hypothetical protein
	3952487	3973181	20694	3973065	3973181	-1	FIG070121: Phage capsid and scaffold protein
21	3961328	3966507	5179	3961328	3962521	1	Phage integrase, Phage P4-associated
	3961328	3966507	5179	3962576	3965680	-1	NAD-dependent protein deacetylases, SIR2 family
	3961328	3966507	5179	3966256	3966507	-1	Phage protein Ogr
	3961328	3966507	5179	3966504	3967220	-1	FIG070121: Phage capsid and scaffold protein
22	4020638	4029735	9097	4019952	4021250	1	FIG00554111: hypothetical protein
	4020638	4029735	9097	4021260	4022006	1	Accessory protein
	4020638	4029735	9097	4022782	4023438	1	Accessory protein
	4020638	4029735	9097	4023767	4027684	1	Rhs-family protein
	4020638	4029735	9097	4027674	4028261	1	hypothetical protein
	4020638	4029735	9097	4028338	4028457	1	hypothetical protein

## Sheet: pKM1_1
S1B Table. Genomic islands present in P. agglomerans KM1 plasmid pKM1_1
Island ID	Island start	Island end	Length	Gene start	Gene end	Strand	Product
1	25938	55721	29783	25938	26078	-1	hypothetical protein
	25938	55721	29783	26223	26945	-1	Glutathione S-transferase (EC 2.5.1.18)
	25938	55721	29783	27082	27651	1	Transcriptional regulator, TetR family
	25938	55721	29783	27740	28336	-1	Transcriptional regulator, AcrR family
	25938	55721	29783	28479	28904	1	RidA/YER057c/UK114 superfamily, group 7, YjgH-like protein
	25938	55721	29783	28959	29234	1	Transcriptional regulator, AraC family
	25938	55721	29783	29238	29747	-1	Putative inner membrane protein
	25938	55721	29783	29839	30114	1	hypothetical protein
	25938	55721	29783	30211	30780	1	Putative outer membrane protein
	25938	55721	29783	30955	31323	-1	Transcriptional regulator, HxlR family
	25938	55721	29783	31423	32169	1	(AJ250023) putative polyketide synthase
	25938	55721	29783	32314	32688	-1	Oxidoreductase
	25938	55721	29783	32704	34017	-1	Oxidoreductase-related protein
	25938	55721	29783	34352	34960	-1	Thymidylate kinase-like protein
	25938	55721	29783	34980	35210	-1	hypothetical protein
	25938	55721	29783	35380	35511	1	hypothetical protein
	25938	55721	29783	35551	35967	1	Acetyltransferase, GNAT family
	25938	55721	29783	36468	36758	1	Phage-encoded virulence determinant Bor
	25938	55721	29783	37084	37575	-1	Permeases of the major facilitator superfamily
	25938	55721	29783	37642	38040	1	Transcriptional regulator, MerR family
	25938	55721	29783	38331	39596	-1	Lactose permease
	25938	55721	29783	39650	42757	-1	beta-galactosidase (EC 3.2.1.23)
	25938	55721	29783	42963	44033	1	Transcriptional repressor of the lac operon
	25938	55721	29783	44096	44272	1	hypothetical protein
	25938	55721	29783	44649	45101	1	hypothetical protein
	25938	55721	29783	45527	46162	1	hypothetical protein
	25938	55721	29783	46387	46536	1	hypothetical protein
	25938	55721	29783	46758	47171	-1	hypothetical protein
	25938	55721	29783	47338	47484	-1	hypothetical protein
	25938	55721	29783	47517	47642	1	hypothetical protein
	25938	55721	29783	47667	48062	-1	hypothetical protein
	25938	55721	29783	48177	48410	1	RidA/YER057c/UK114 superfamily, group 7, YjgH-like protein
	25938	55721	29783	48472	49002	-1	putative membrane protein
	25938	55721	29783	48995	51202	-1	putative membrane protein
	25938	55721	29783	51443	51616	1	Phage terminase, ATPase subunit
	25938	55721	29783	51701	51946	1	Phage terminase, ATPase subunit GpP
	25938	55721	29783	51966	52529	-1	Transcriptional regulator, AcrR family
	25938	55721	29783	52615	52737	1	hypothetical protein
	25938	55721	29783	52780	53481	-1	hypothetical
	25938	55721	29783	54043	54342	-1	hypothetical protein
	25938	55721	29783	54355	54822	-1	hypothetical protein
	25938	55721	29783	55219	55335	-1	hypothetical protein
	25938	55721	29783	55374	55721	-1	Transcriptional regulator, ArsR family
2	44096	48410	4314	44096	44272	1	hypothetical protein
	44096	48410	4314	44649	45101	1	hypothetical protein
	44096	48410	4314	45527	46162	1	hypothetical protein
	44096	48410	4314	46387	46536	1	hypothetical protein
	44096	48410	4314	46758	47171	-1	hypothetical protein
	44096	48410	4314	47338	47484	-1	hypothetical protein
	44096	48410	4314	47517	47642	1	hypothetical protein
	44096	48410	4314	47667	48062	-1	hypothetical protein
	44096	48410	4314	48177	48410	1	RidA/YER057c/UK114 superfamily, group 7, YjgH-like protein
3	94322	106456	12134	94322	94774	1	Histone acetyltransferase HPA2 and related acetyltransferases
	94322	106456	12134	95177	95467	1	Phage-encoded virulence determinant Bor
	94322	106456	12134	96097	97068	1	Ferrochelatase, protoheme ferro-lyase (EC 4.99.1.1)
	94322	106456	12134	97263	97424	1	hypothetical protein
	94322	106456	12134	97697	98770	1	Uncharacterized MFS-type transporter
	94322	106456	12134	98887	99363	-1	Glutathione peroxidase (EC 1.11.1.9) @ Thioredoxin peroxidase (EC 1.11.1.15)
	94322	106456	12134	99523	100545	-1	Zinc-type alcohol dehydrogenase-like protein
	94322	106456	12134	100746	101528	-1	Oxidoreductase, short-chain dehydrogenase/reductase family
	94322	106456	12134	101604	102692	-1	NADH:flavin oxidoreductases, Old Yellow Enzyme family
	94322	106456	12134	102820	103368	1	Transcriptional regulator, AcrR family
	94322	106456	12134	103373	103540	1	hypothetical protein
	94322	106456	12134	103549	104349	-1	Glucose 1-dehydrogenase (EC 1.1.1.47)
	94322	106456	12134	104346	104501	-1	hypothetical protein
	94322	106456	12134	104783	105409	-1	Transporter, LysE family
	94322	106456	12134	105631	105798	1	hypothetical protein
	94322	106456	12134	105983	106456	1	Transcriptional regulator, AsnC family
4	135616	148756	13140	134469	135629	-1	Lycopene cyclase
	135616	148756	13140	135616	136911	-1	Zeaxanthin glucosyltransferase (EC 2.4.1.276)
	135616	148756	13140	136921	137832	-1	Geranylgeranyl diphosphate synthase (EC 2.5.1.29)
	135616	148756	13140	138048	138596	-1	Protein ytfJ precursor
	135616	148756	13140	138751	138978	1	hypothetical protein
	135616	148756	13140	139024	139701	-1	hypothetical protein
	135616	148756	13140	139828	141558	-1	Uncharacterized iron-regulated membrane protein; Iron-uptake factor PiuB
	135616	148756	13140	141604	142023	-1	conserved hypothetical protein
	135616	148756	13140	142244	143182	1	Hydroxypyruvate reductase (EC 1.1.1.81)
	135616	148756	13140	143397	144314	1	Transposase STM474_p1058
	135616	148756	13140	144453	145373	-1	Glutaminase (EC 3.5.1.2)
	135616	148756	13140	145462	146601	-1	Uncharacterized MFS-type transporter
	135616	148756	13140	146660	147022	1	hypothetical protein
	135616	148756	13140	147112	147285	-1	Orphan toxin OrtT
	135616	148756	13140	147608	148756	-1	Lactaldehyde reductase (EC 1.1.1.77)

## Sheet: pKM1_2
S1C Table. Genomic islands present in P. agglomerans KM1 plasmid pKM1_2
Island ID	Island start	Island end	Length	Method	Gene start	Gene end	Strand	Product
1	20135	27524	7389	Predicted by at least one method	20135	20251	1	hypothetical protein
	20135	27524	7389	Predicted by at least one method	20259	20429	1	3',5'-cyclic-nucleotide phosphodiesterase (EC 3.1.4.17)
	20135	27524	7389	Predicted by at least one method	20498	21007	1	3',5'-cyclic-nucleotide phosphodiesterase (EC 3.1.4.17)
	20135	27524	7389	Predicted by at least one method	21285	21566	1	hypothetical protein
	20135	27524	7389	Predicted by at least one method	21669	21911	-1	Transposase InsI for insertion sequence element IS30
	20135	27524	7389	Predicted by at least one method	22040	22261	-1	Transposase and inactivated derivatives, IS30 family
	20135	27524	7389	Predicted by at least one method	22305	22514	1	hypothetical protein
	20135	27524	7389	Predicted by at least one method	22545	22859	1	FIG01048508: hypothetical protein
	20135	27524	7389	Predicted by at least one method	22886	23194	-1	hypothetical protein
	20135	27524	7389	Predicted by at least one method	23271	23792	-1	hypothetical protein
	20135	27524	7389	Predicted by at least one method	23841	24287	-1	Putative fimbrial structural subunit
	20135	27524	7389	Predicted by at least one method	24280	26754	-1	Translation elongation factor LepA
	20135	27524	7389	Predicted by at least one method	26790	27524	-1	Salmonella atypical fimbria periplasmic chaperone SafB
2	119808	125192	5384	Predicted by at least one method	119808	120041	-1	hypothetical protein
	119808	125192	5384	Predicted by at least one method	120063	120302	-1	hypothetical protein
	119808	125192	5384	Predicted by at least one method	120349	120579	-1	hypothetical protein
	119808	125192	5384	Predicted by at least one method	120616	121239	-1	Chromosome partitioning protein ParA
	119808	125192	5384	Predicted by at least one method	121425	122717	1	hypothetical protein
	119808	125192	5384	Predicted by at least one method	122808	123560	-1	Resolvase
	119808	125192	5384	Predicted by at least one method	123557	123790	-1	hypothetical protein
	119808	125192	5384	Predicted by at least one method	123895	124053	1	hypothetical protein
	119808	125192	5384	Predicted by at least one method	124128	125192	1	hypothetical protein

## Sheet: pKM1_3
S1D Table. Genomic islands present in P. agglomerans KM1 plasmid pKM1_3
Island ID	Island start	Island end	Length	Gene start	Gene end	Strand	Product
1	99602	105783	6181	99602	99835	1	hypothetical protein
	99602	105783	6181	99955	100875	-1	Transposase STM474_p1058
	99602	105783	6181	100887	101042	-1	hypothetical protein
	99602	105783	6181	101259	101378	-1	hypothetical protein
	99602	105783	6181	101732	102427	1	Cryptic haloacid dehalogenase 1 (EC 3.8.1.2)
	99602	105783	6181	102532	102897	-1	Undecaprenyl phosphate-aminoarabinose flippase subunit ArnF
	99602	105783	6181	102894	103214	-1	Undecaprenyl phosphate-aminoarabinose flippase subunit ArnE
	99602	105783	6181	103214	104881	-1	Undecaprenyl phosphate-alpha-4-amino-4-deoxy-L-arabinose arabinosyl transferase (EC 2.4.2.43) @ Poly
	99602	105783	6181	104881	105783	-1	4-deoxy-4-formamido-L-arabinose- phosphoundecaprenol deformylase ArnD (EC 3.5.1.n3)
2	128650	135183	6533	128650	128766	1	hypothetical protein
	128650	135183	6533	128797	129114	1	colicin V precursor
	128650	135183	6533	129124	129345	1	hypothetical protein
	128650	135183	6533	129451	129981	1	Fimbrial protein precursor
	128650	135183	6533	129982	130779	1	Chaperone
	128650	135183	6533	130805	133390	1	outer membrane usher protein precursor
	128650	135183	6533	133403	134464	1	hypothetical protein
	128650	135183	6533	134521	135183	1	hypothetical protein
