# Supplementary material for: Comprehensive genomic analysis reveals virulence factors and antibiotic resistance genes in Pantoea agglomerans KM1, a potential opportunistic pathogen
Source: PLoS One. 2021 Jan 6;16(1):e0239792. doi: 10.1371/journal.pone.0239792 (PMC7787473; doi:10.1371/journal.pone.0239792)
Supplement: S2 Table — (XLSX) [file pone.0239792.s007.xlsx]

## Sheet: Sheet1
S2 Table. The CRISPR loci of P. agglomerans KM1.
CRISPR ID	Start	End	CRISPR length	Consensus repeat	Repeat length	Spacers Nb	Mean size Spacers	Standard Deviation Spacers	Nb Repeats matching Consensus	Ratio Repeats match/TotalRepeat	Conservation Repeats (% identity)	EBcons Repeats	Conservation Spacers (% identity)	EBcons Spacers	Repeat Length plus mean size Spacers	Ratio Repeat/mean Spacers Length	CRISPR found in DB (if sequence IDs are similar)	Evidence Level
CRISPR1	130827	130953	126	CGTCCATGGATGGTTTAAGCGCCTTTCCGATCTG	34	1	59	0	1	0.5	97.0588	97.0588	100	100	93	0.576271	0	1
CRISPR2	137472	137591	119	TAAAAACGCCGGGAGCGTTTTTGAACAACGCAACACGTTGGC	42	1	36	0	1	0.5	97.619	97.619	100	100	78	1.16667	0	1
CRISPR3	236494	236597	103	TCAGGTCCGGCGGCGCAATCCTCTGC	26	1	52	0	1	0.5	96.1538	96.1538	100	100	78	0.5	0	1
CRISPR4	60030	60139	109	TTGCGTTGTTCAAAAACGCTCCCGGCGTTTTT	32	1	46	0	2	1	100	100	100	100	78	0.695652	0	1
CRISPR5	624387	624473	86	GCCCGGCGGGCGTAACCCGCTCAGTG	26	1	35	0	1	0.5	96.1538	96.1538	100	100	61	0.742857	0	1
CRISPR6	638879	638970	91	AAGTGAGTTTCATTGATGCGCCT	23	1	46	0	1	0.5	95.6522	95.6522	100	100	69	0.5	0	1
